# Supplementary material for: Reduced masticatory stimuli modulate myokine secretion in the masseter muscle in mice
Source: PLoS One. 2026 Jan 29;21(1):e0341417. doi: 10.1371/journal.pone.0341417 (PMC12854459; doi:10.1371/journal.pone.0341417)
Supplement: S1 File — (XLSX) [file pone.0341417.s001.xlsx]

## Sheet: Fig1B_body_weight 
Group	Epididymal_Fat_Weight_mg
	3w	4w	5w	6w	7w	8w	9w	10w
C1_4w	12.1	16.9
C1_4w	13.4	17.8
C1_4w	11.3	19.2
C1_4w	10.8	15.8
C1_4w	13.2	17.8
C1_4w	13.5	17.2
C1_4w	11.7	17.1
C1_4w	11.5	16.7
SD1_4w	12.5	15.9
SD1_4w	13.5	17.9
SD1_4w	12.3	18.1
SD1_4w	11.2	16.5
SD1_4w	13.3	17.4
SD1_4w	12.4	17.9
SD1_4w	12.8	17.3
SD1_4w	13	17.9
C2_10w	11.5	16.9	21.7	23	23.2	24.9	26.3	26.5
C2_10w	11.5	17	20.9	21.5	23.5	24.5	26.2	26.1
C2_10w	11.8	16.8	20.9	22.3	22.2	22.6	23.6	23.5
C2_10w	12.3	17.4	19.7	23	22.2	25	24.1	25.1
C2_10w	14.4	19.3	21.6	21.3	22.6	25	24.7	27
C2_10w	10.9	15.9	20.8	23.2	24.4	22.7	26.3	24.2
C2_10w	13.3	18.4	22.6	21.1	24.4	23	26.4	26.1
C2_10w	12	16	21.3	23	23	24.5	24.7	25.1
SD2_10w	11.7	16.4	22	22.7	23.5	25	25.4	25.5
SD2_10w	13.9	18.8	20.5	23.7	24.4	25	26.6	25.9
SD2_10w	13.7	18.4	21.2	23.8	25.5	23.5	25.2	27.3
SD2_10w	14.1	18.5	20.8	22.5	23.4	24	23.5	25.8
SD2_10w	11.2	16.3	21.3	21.7	23.4	24.1	24.2	25.1
SD2_10w	13.8	18.5	20.4	21.9	23.2	23.1	24.5	24.3
SD2_10w	11.5	16.8	21.7	22.2	23.1	24	25	26.1
SD2_10w	12	15.8	20.4	22.5	23	24.3	24.5	26.5

## Sheet: Fig2A_masseter_weight
Group	Masseter_Weight_mg
C1_4w	60
C1_4w	70
C1_4w	70
C1_4w	70
C1_4w	70
C1_4w	70
C1_4w	70
C1_4w	80
SD1_4w	70
SD1_4w	60
SD1_4w	80
SD1_4w	70
SD1_4w	60
SD1_4w	80
SD1_4w	70
SD1_4w	60
C2_10w	130
C2_10w	120
C2_10w	130
C2_10w	130
C2_10w	140
C2_10w	120
C2_10w	120
C2_10w	130
SD2_10w	60
SD2_10w	80
SD2_10w	80
SD2_10w	100
SD2_10w	90
SD2_10w	90
SD2_10w	60
SD2_10w	80

## Sheet: Fig2A_fat_weight
Group	Epididymal_Fat_Weight_mg
C1_4w	90
C1_4w	110
C1_4w	80
C1_4w	80
C1_4w	100
C1_4w	110
C1_4w	120
C1_4w	90
SD1_4w	110
SD1_4w	120
SD1_4w	110
SD1_4w	90
SD1_4w	90
SD1_4w	80
SD1_4w	100
SD1_4w	100
C2_10w	160
C2_10w	210
C2_10w	180
C2_10w	140
C2_10w	180
C2_10w	210
C2_10w	220
C2_10w	170
SD2_10w	320
SD2_10w	270
SD2_10w	300
SD2_10w	270
SD2_10w	290
SD2_10w	290
SD2_10w	340
SD2_10w	290

## Sheet: Fig2B_masseter_sectional_area
Group	masseter_sectional_area_μm²
C1_4w	450
C1_4w	430
C1_4w	410
C1_4w	382
C1_4w	500
C1_4w	431
C1_4w	428
C1_4w	418
SD1_4w	432
SD1_4w	435
SD1_4w	467
SD1_4w	519
SD1_4w	545
SD1_4w	430
SD1_4w	428
SD1_4w	421
C2_10w	1037.06
C2_10w	712.616
C2_10w	649.303
C2_10w	649.752
C2_10w	984.52
C2_10w	805.756
C2_10w	956.772
C2_10w	545.541
SD2_10w	598.859
SD2_10w	372.51
SD2_10w	616.496
SD2_10w	430.767
SD2_10w	524.546
SD2_10w	754.799
SD2_10w	673.556
SD2_10w	422.173

## Sheet: Fig3_IL6_IL10
Group	IL6_dCt	IL10_dCt
C1_4w	18.05	18.03
C1_4w	17.28	16.87
C1_4w	17.7	17.67
C1_4w	17.44	17.54
C1_4w	17.49	17.91
C1_4w	17.81	17.78
C1_4w	17.66	17.63
C1_4w	18.03	18
SD1_4w	18.63	17.1
SD1_4w	18.55	17.82
SD1_4w	17.8	18.93
SD1_4w	18.28	17.37
SD1_4w	18.66	17.79
SD1_4w	18.4	16.74
SD1_4w	18.52	17.44
SD1_4w	18.22	16.55
C2_10w	17.91	17.65
C2_10w	17.71	17.53
C2_10w	17.56	17.61
C2_10w	17.55	18.04
C2_10w	17.71	17.28
C2_10w	17.63	17.23
C2_10w	17.39	17.17
C2_10w	17.54	17.97
SD2_10w	17.47	18.52
SD2_10w	17.78	18.65
SD2_10w	18.47	18.68
SD2_10w	18.5	19.12
SD2_10w	19.06	19.2
SD2_10w	18.52	18.68
SD2_10w	18.31	18.93
SD2_10w	18.14	19.04

## Sheet: Fig4_TNFa_NFkB_Myo
Group	TNFa_dCt	NFkB_dCt	Myostatin_dCt
C1_4w	15.8	13.43	8.37
C1_4w	15.69	13.33	8.2
C1_4w	15.39	12.92	8.18
C1_4w	15.37	13.58	8.35
C1_4w	15.3	13.18	8.27
C1_4w	15.8	13.45	8.09
C1_4w	15.37	13.54	7.93
C1_4w	15.71	13.65	8.06
SD1_4w	15.06	13.01	7.86
SD1_4w	14.79	12.9	7.64
SD1_4w	15.06	12.85	7.67
SD1_4w	14.82	12.96	7.8
SD1_4w	15.06	12.85	7.8
SD1_4w	14.7	13.07	7.67
SD1_4w	14.83	13.2	7.6
SD1_4w	15.13	12.99	7.92
C2_10w	15.05	12.6	7.81
C2_10w	15.73	12.68	7.95
C2_10w	16.04	13.38	8.3
C2_10w	15.65	13.68	7.95
C2_10w	15.52	13.52	7.89
C2_10w	14.96	12.71	8.89
C2_10w	15.35	13.66	8.24
C2_10w	15.45	13.46	8.38
SD2_10w	14.35	12.01	7.5
SD2_10w	14.77	12.09	7.13
SD2_10w	15.37	13.05	7.58
SD2_10w	15.02	12.47	7.51
SD2_10w	15.4	11.91	7.85
SD2_10w	14.78	12.92	7.2
SD2_10w	14.55	12.95	7.65
SD2_10w	14.97	12.77	7.6

## Sheet: Fig5,6_Myo_IHC
Group	Myostatin_Area_Fraction
C1_4w	0.4
C1_4w	0.34
C1_4w	0.42
C1_4w	0.35
C1_4w	0.3
C1_4w	0.36
C1_4w	0.42
C1_4w	0.35
SD1_4w	0.46
SD1_4w	0.54
SD1_4w	0.64
SD1_4w	0.53
SD1_4w	0.6
SD1_4w	0.56
SD1_4w	0.48
SD1_4w	0.59
C2_10w	0.35
C2_10w	0.45
C2_10w	0.42
C2_10w	0.4
C2_10w	0.35
C2_10w	0.39
C2_10w	0.41
C2_10w	0.42
SD2_10w	0.48
SD2_10w	0.64
SD2_10w	0.63
SD2_10w	0.63
SD2_10w	0.59
SD2_10w	0.65
SD2_10w	0.59
SD2_10w	0.57

## Sheet: Notes
Description	Example
Each row represents an individual mouse.
n=8 biological replicates per group.
qPCR data represent mean Ct values from technical triplicates.
IHC data were the average of six randomly selected fields per animal.
